# Supplementary material for: The interplay between internal communication, employee engagement, job satisfaction, and employee loyalty in higher education institutions in Vietnam
Source: Humanit Soc Sci Commun. 2023 Jun 15;10(1):329. doi: 10.1057/s41599-023-01806-8 (PMC10267558; doi:10.1057/s41599-023-01806-8)
Supplement: Supplementary file 1 — Dataset [file 41599_2023_1806_MOESM1_ESM.txt]

IC1	IC2	IC3	JE1	JE2	JE3	JE4	JE5	JE6	JE7	JE8	OE1	OE2	OE3	OE4	OE5	OE6	JS1	JS2	JS3	JS4	JS5	JS6	EL1	EL2	EL3
3	3	2	3	4	4	4	4	4	5	4	4	4	4	4	3	3	3	4	4	4	3	4	3	3	4
4	4	3	5	5	4	4	4	5	4	3	5	5	4	4	3	4	4	3	3	4	3	3	4	5	5
4	4	4	3	4	3	4	4	4	4	4	4	4	4	4	4	5	4	4	4	4	3	3	4	4	4
5	5	5	4	5	5	5	5	5	5	5	5	5	5	5	5	5	5	4	4	4	3	4	4	4	4
3	4	2	5	5	4	5	5	5	5	5	5	5	5	5	5	4	5	3	3	5	4	4	4	5	5
3	5	4	4	5	3	5	5	5	5	3	5	5	5	5	5	4	3	4	5	5	3	3	4	5	5
5	5	5	5	5	5	5	5	5	5	4	5	5	5	5	5	5	5	4	5	5	5	5	5	5	5
4	3	3	5	4	4	4	3	3	4	4	4	4	4	4	4	4	3	3	4	3	2	3	4	4	4
3	3	3	4	4	5	5	5	5	5	5	5	5	5	5	5	3	3	3	3	3	3	3	3	4	4
5	4	3	4	4	4	4	4	4	4	4	4	4	4	4	4	3	4	4	4	4	3	4	4	4	4
4	3	2	5	5	3	5	5	5	5	5	4	5	5	5	5	2	5	3	4	4	4	2	5	5	5
4	4	3	4	4	5	5	4	5	5	4	5	5	4	5	4	3	5	3	3	3	2	3	5	4	4
3	5	4	5	5	4	5	4	5	5	5	4	4	4	4	4	4	4	3	4	3	3	3	3	4	4
4	4	4	4	3	3	4	4	4	4	4	4	4	4	4	4	4	4	4	4	4	5	4	4	4	4
5	5	4	5	5	5	5	5	5	5	5	5	5	5	5	5	5	5	3	5	5	5	5	5	5	5
5	4	4	5	5	5	5	5	5	5	5	5	5	5	5	5	4	5	5	5	5	5	4	4	5	5
4	3	3	3	4	4	3	3	4	4	3	3	3	3	3	3	3	3	3	3	2	1	2	3	3	3
5	4	4	4	5	5	5	5	5	5	4	5	5	5	5	5	5	5	5	4	5	5	5	5	4	5
5	5	5	5	5	5	5	5	5	5	5	5	5	5	5	5	5	5	5	5	5	5	5	5	5	5
4	4	4	5	4	4	4	4	4	4	4	5	4	5	5	4	4	4	4	4	5	3	4	4	5	5
5	5	5	5	5	4	5	5	5	5	5	5	5	4	5	5	3	5	3	4	4	4	4	5	5	5
4	3	2	5	4	3	4	4	4	5	4	3	3	3	3	4	3	4	4	3	3	2	3	3	3	3
5	5	4	4	4	5	5	5	5	5	5	4	4	4	5	5	4	5	5	5	5	5	4	4	4	5
5	5	4	5	5	4	4	4	5	4	4	5	5	5	5	5	5	5	5	5	5	4	5	5	4	5
5	4	4	4	4	3	4	4	5	4	4	5	5	4	4	4	4	4	4	4	5	4	4	4	4	4
5	5	5	4	5	5	5	5	5	5	5	5	5	5	5	5	5	5	5	5	5	5	5	5	5	5
5	5	4	4	5	4	5	5	5	5	4	5	5	4	5	5	4	4	5	4	4	3	4	5	5	5
5	4	4	3	4	4	4	4	5	4	4	5	5	5	5	5	5	5	4	3	4	4	4	5	5	5
4	4	3	4	4	4	5	5	5	4	3	4	4	4	4	3	3	4	3	3	3	2	3	3	4	3
5	5	2	3	4	4	4	4	4	4	3	4	4	4	4	4	4	4	4	4	4	4	3	3	4	4
4	4	3	4	5	3	3	3	4	4	3	4	5	4	4	3	5	5	5	4	3	4	5	4	4	5
5	5	5	5	5	5	5	5	5	4	4	4	4	4	4	4	4	4	4	4	4	4	5	4	5	5
1	2	2	4	4	4	4	4	4	4	3	1	2	2	2	2	1	1	1	1	1	1	1	1	1	1
4	3	3	3	3	2	3	3	4	3	4	3	4	3	3	3	3	3	3	3	3	3	3	3	4	4
4	3	2	4	2	4	3	3	2	4	2	2	3	1	1	3	2	2	1	3	2	2	3	1	3	2
3	2	2	4	1	2	3	3	3	3	2	3	4	3	3	3	3	3	3	3	2	2	3	2	4	3
4	4	3	3	4	2	4	4	4	4	4	5	4	4	4	3	3	4	3	3	4	4	4	4	4	4
5	5	4	4	5	4	5	5	5	5	4	5	5	5	5	5	5	5	5	5	5	5	5	5	5	5
4	4	3	4	4	4	4	4	4	4	4	5	5	5	5	4	4	4	4	4	3	3	4	3	5	5
4	4	3	4	5	4	5	5	5	5	4	4	5	5	5	4	4	5	3	3	3	3	4	5	4	4
5	5	2	4	5	4	4	4	5	5	3	4	5	4	4	4	4	4	4	3	4	4	4	4	4	4
3	3	3	4	4	2	5	5	5	5	4	5	5	4	4	4	4	4	3	3	3	2	3	4	5	5
5	5	5	4	5	4	5	5	5	5	4	5	5	5	5	5	5	5	4	5	4	4	5	5	5	5
5	5	5	5	4	4	5	4	4	5	5	4	4	5	4	4	4	5	5	5	5	5	4	4	4	5
3	4	4	3	3	4	5	4	5	4	5	4	5	5	4	5	4	5	4	5	3	5	4	4	5	4
5	4	4	4	5	4	5	3	5	5	4	5	4	5	4	5	4	4	4	5	3	4	5	4	5	4
5	3	4	5	4	5	4	5	3	4	4	4	4	3	4	3	4	5	5	4	4	4	5	3	3	5
4	3	4	5	4	3	4	4	3	4	4	3	4	5	4	3	5	5	4	4	5	4	4	5	5	5
5	3	3	5	4	4	4	3	5	3	3	5	4	5	5	3	4	5	3	3	4	5	3	4	4	5
5	4	4	4	4	4	4	4	4	5	4	4	4	4	4	4	4	4	4	4	4	4	4	4	4	4
5	4	5	5	5	2	5	5	5	5	5	5	5	4	5	5	5	5	5	5	5	2	3	5	5	5
3	3	4	4	3	4	3	3	4	4	3	4	4	3	4	3	3	4	4	3	3	2	3	2	3	3
5	5	4	4	5	5	5	5	5	5	4	5	5	5	5	5	4	5	3	3	4	4	4	5	4	4
5	2	2	4	4	2	3	4	5	4	2	4	3	3	4	3	3	4	4	2	3	4	2	3	3	3
4	4	4	4	5	5	4	4	4	4	4	4	4	3	3	4	3	4	3	4	4	3	3	3	4	3
4	4	3	4	4	4	4	4	4	4	3	4	4	4	4	4	3	4	3	4	4	2	4	5	4	4
5	5	5	4	4	3	4	4	5	4	4	5	5	5	4	5	5	5	4	5	5	5	5	5	5	5
5	3	4	5	5	5	5	5	5	5	5	5	5	5	5	5	5	5	5	5	5	1	3	3	5	3
4	3	3	2	3	3	4	4	4	4	4	5	4	4	4	4	4	4	4	3	3	2	4	3	5	5
4	3	4	5	5	4	5	5	5	5	5	4	5	4	4	4	4	4	3	3	4	4	4	4	5	5
4	4	5	3	4	4	5	5	5	5	5	5	5	5	5	5	5	5	4	3	4	5	5	5	5	5
4	4	4	2	2	2	4	4	4	4	2	4	5	3	4	4	4	2	4	3	3	4	4	4	5	5
3	2	4	3	2	4	3	2	3	4	3	4	4	3	4	2	2	3	2	2	2	1	3	1	4	3
5	4	4	4	3	4	4	4	4	4	3	4	4	4	4	4	3	4	4	4	4	4	4	4	4	4
5	5	4	4	4	4	5	4	4	4	4	4	4	4	5	4	4	5	3	3	3	3	4	3	5	5
5	5	4	4	5	5	5	4	5	5	4	5	5	4	5	5	4	5	4	4	5	3	4	5	5	5
5	5	4	5	3	4	4	5	5	4	1	5	5	5	5	4	3	5	4	5	5	1	5	3	5	4
5	5	5	4	5	4	5	4	5	5	4	5	5	5	5	5	5	5	4	5	5	4	5	5	5	5
4	4	4	4	4	4	4	4	4	4	4	4	4	4	4	4	4	4	4	4	4	4	4	4	4	4
5	5	3	4	3	4	3	4	4	4	4	4	4	4	4	4	3	4	4	4	4	2	4	3	4	5
5	5	3	5	5	4	5	4	5	5	4	5	5	4	5	5	5	4	3	2	2	2	5	5	5	5
5	4	4	4	4	4	4	4	4	4	4	4	4	4	4	4	5	5	4	5	4	5	4	5	4	5
2	3	2	4	5	3	4	4	5	4	2	3	1	4	3	3	3	3	3	2	2	1	3	1	4	4
5	5	4	4	3	4	4	3	4	4	3	4	4	4	4	4	4	4	4	4	4	4	4	4	4	4
5	5	4	5	5	4	5	5	5	5	5	5	5	5	5	5	5	5	3	3	5	4	5	5	5	5
5	5	4	5	5	4	5	5	5	5	4	5	5	5	5	5	5	5	5	4	5	5	5	5	5	5
5	5	4	4	5	4	5	5	5	5	4	5	5	5	5	5	5	5	5	4	5	4	4	5	5	5
5	3	1	3	4	1	3	3	4	4	3	4	4	4	5	4	4	4	4	4	4	5	4	5	5	3
4	4	3	4	5	4	5	4	4	4	4	5	5	4	5	4	4	5	4	4	4	3	5	4	5	5
5	5	5	5	5	5	5	5	5	5	5	5	5	5	5	5	5	5	5	5	5	5	5	5	5	5
4	3	4	3	4	4	5	5	5	5	5	4	4	4	4	4	5	5	5	5	5	5	5	5	5	5
4	3	3	4	4	4	4	4	4	4	4	3	4	3	3	3	2	3	3	3	4	3	3	3	3	4
4	4	4	5	5	4	4	5	5	5	4	4	5	4	5	5	4	5	4	4	4	4	5	4	5	5
4	3	2	4	3	3	3	4	4	3	3	5	4	4	4	3	4	4	4	4	4	4	4	3	4	4
5	4	4	3	4	3	4	5	5	5	3	4	4	4	5	5	4	4	4	4	5	4	4	3	4	5
4	4	2	5	5	3	4	4	5	4	5	4	4	4	4	4	4	4	4	4	4	4	4	4	4	4
4	2	4	4	2	4	2	2	3	2	2	2	2	2	1	1	3	2	3	2	2	2	4	2	4	2
3	1	4	4	4	1	5	3	3	5	3	5	3	1	3	5	5	5	4	2	3	2	5	3	5	5
4	5	4	4	4	4	4	4	4	4	4	4	5	4	4	4	5	4	4	4	4	4	4	4	4	4
5	5	5	4	5	3	5	5	5	5	5	5	4	4	4	4	4	4	3	4	4	4	5	4	4	4
5	5	4	4	5	4	4	5	5	5	5	4	5	5	5	4	5	5	4	4	4	4	5	4	5	5
5	4	4	4	4	3	4	4	4	4	4	4	4	4	4	4	4	4	4	4	4	4	4	4	4	4
5	5	4	4	4	4	5	5	5	5	4	5	5	5	5	4	4	4	4	4	5	4	4	4	5	5
5	4	4	4	5	4	4	4	5	5	5	4	5	5	5	4	5	3	4	4	5	5	5	4	5	4
4	4	5	5	4	5	5	5	5	5	5	5	5	5	5	5	4	5	4	5	5	5	4	5	5	5
4	4	3	4	4	4	5	5	5	5	5	5	5	5	5	5	4	5	5	3	3	3	4	5	5	5
3	3	4	5	5	5	5	5	5	5	5	5	5	5	5	5	5	5	4	4	4	4	5	4	5	5
4	4	4	2	5	4	4	4	5	5	3	4	4	4	4	3	4	4	3	3	4	4	4	4	4	4
2	1	3	2	1	4	2	2	2	2	3	1	4	3	2	1	3	1	1	1	3	4	1	2	3	4
4	5	4	3	4	4	3	4	4	3	4	5	5	4	4	4	5	4	5	4	5	5	4	5	5	4
5	5	5	5	5	5	5	5	5	5	5	5	5	5	5	5	5	5	5	5	5	5	5	5	5	5
4	4	3	4	3	2	4	4	4	4	3	5	4	5	5	4	4	5	3	3	3	3	4	4	4	5
4	4	4	5	5	4	5	4	5	5	4	4	4	4	4	5	5	4	5	4	4	4	4	4	5	4
4	4	3	4	4	3	4	3	4	4	4	4	4	4	5	4	4	4	3	3	3	3	4	4	4	4
4	4	5	4	4	4	5	5	5	5	4	4	5	4	4	5	5	4	5	4	5	4	4	4	5	4
4	5	3	5	5	5	5	5	5	5	4	5	5	5	5	5	5	5	5	5	5	5	5	5	5	5
4	3	3	2	4	4	4	4	4	4	4	5	5	5	5	5	4	5	4	4	4	3	4	4	4	4
5	4	5	4	3	3	5	4	4	5	5	4	3	5	4	4	5	5	5	5	5	4	4	5	5	4
4	5	4	5	5	5	5	5	5	5	4	4	4	5	5	4	5	5	3	3	3	3	4	4	4	4
5	5	4	4	5	5	4	4	4	4	4	5	5	5	5	4	4	4	4	4	4	4	4	4	5	5
5	5	3	5	4	4	5	4	3	5	4	3	5	3	4	5	4	4	4	4	5	4	3	5	5	3
1	2	1	2	3	2	2	2	1	2	3	2	2	3	2	3	2	2	2	2	1	2	3	1	2	2
2	2	2	3	2	1	3	2	2	3	1	3	2	1	2	2	3	2	3	1	3	2	3	1	2	3
5	4	4	3	4	5	4	3	5	4	4	4	5	4	3	3	3	5	5	5	5	5	5	4	4	3
1	1	2	1	2	2	1	1	1	2	1	4	3	4	4	4	4	2	2	1	2	2	2	1	1	2
3	4	4	5	4	4	3	4	4	4	4	5	3	4	4	4	3	3	4	3	3	5	4	4	4	4
1	2	2	2	1	2	3	3	2	1	2	3	1	2	2	2	1	1	2	2	2	3	3	1	1	1
5	5	5	4	3	4	3	3	3	4	3	4	4	4	5	5	5	4	3	4	3	3	4	5	4	4
3	4	3	4	4	5	5	5	5	5	4	4	4	4	5	5	5	3	3	4	5	4	5	5	4	5
2	1	1	2	1	2	1	2	1	3	2	2	1	3	2	2	1	1	2	3	2	1	1	1	2	2
5	4	3	4	5	4	5	4	5	4	5	4	5	5	4	4	5	4	5	4	4	5	4	3	4	4
3	4	3	3	4	4	3	3	4	4	3	5	3	4	3	3	4	3	4	3	4	3	4	3	4	4
1	2	2	1	1	2	1	2	1	1	1	1	2	1	2	1	1	1	2	2	2	1	2	2	1	2
2	1	1	2	1	2	1	2	2	1	2	1	3	3	2	2	2	1	3	2	2	1	2	1	1	2
4	5	4	3	4	3	4	3	4	3	4	4	3	4	3	4	5	4	3	5	4	4	4	5	4	4
5	4	5	3	4	4	3	4	3	4	4	5	3	4	3	4	4	5	4	4	4	4	5	4	4	5
4	3	4	4	5	4	3	4	4	5	4	3	4	4	3	4	4	5	4	4	3	4	4	5	4	4
2	3	2	1	2	1	1	2	1	2	1	3	2	2	3	2	2	3	2	1	2	3	2	1	2	3
1	2	1	2	1	2	1	3	2	1	2	2	2	2	3	1	2	3	2	2	1	3	2	2	1	2
4	5	4	3	4	5	4	5	4	4	5	5	4	3	5	4	3	5	4	4	5	4	4	5	4	5
5	4	5	4	3	3	4	4	4	4	3	3	4	3	3	3	4	3	3	3	4	3	3	4	5	5
5	5	5	4	4	4	5	5	3	4	3	5	5	5	4	4	5	5	3	5	4	3	5	5	5	4
3	3	3	2	2	3	2	3	2	3	3	3	3	3	3	3	2	3	3	3	3	3	2	3	2	3
1	2	1	2	3	2	2	3	2	1	2	2	3	2	2	3	3	1	2	2	1	2	1	2	2	3
5	5	4	5	4	5	5	4	4	5	3	4	5	4	3	4	5	5	5	4	3	4	3	5	4	4
5	3	5	4	5	4	4	3	5	5	4	3	4	3	5	4	3	5	5	5	5	4	4	4	3	3
1	2	1	3	2	1	2	3	2	2	3	1	1	1	1	2	1	2	3	2	1	3	2	2	3	1
3	3	4	4	3	4	4	3	4	3	3	3	4	5	3	4	3	3	4	3	3	4	3	4	4	3
1	2	3	2	1	1	3	3	3	2	3	1	2	1	3	2	3	1	2	3	2	2	2	2	1	1
2	1	3	2	2	2	2	3	3	2	2	3	1	2	2	2	2	1	2	1	1	1	1	3	2	2
1	2	3	2	3	2	1	3	1	1	3	1	2	2	2	3	1	2	3	2	1	2	1	2	2	1
1	3	2	3	2	2	1	3	2	2	2	3	3	3	2	1	2	2	3	2	1	2	1	3	2	2
5	4	5	5	3	4	4	3	4	4	3	5	4	4	4	4	3	5	5	4	5	4	4	5	3	4
3	4	4	3	4	3	4	5	5	4	4	5	4	4	3	5	4	4	3	4	3	5	4	3	4	3
3	5	4	3	4	4	4	4	3	4	4	3	4	4	3	4	3	5	4	3	4	3	4	5	5	4
5	4	3	4	4	5	3	4	5	5	3	5	5	4	3	5	4	4	4	4	3	5	5	4	3	4
3	4	3	5	5	4	3	4	4	3	5	4	4	5	3	4	4	5	4	3	4	5	4	4	5	4
4	3	4	5	4	3	5	4	3	4	4	5	4	3	4	5	3	3	4	4	3	5	5	5	4	3
4	3	4	5	3	4	4	3	5	3	5	5	4	3	4	5	4	3	4	4	3	4	4	5	5	4
4	3	5	4	5	4	4	4	4	5	4	4	3	3	4	3	4	4	5	5	4	3	5	5	4	4
5	5	5	5	5	5	4	4	3	4	4	4	5	4	3	4	4	3	4	5	4	3	3	4	3	4
1	2	1	3	2	2	2	3	2	2	1	2	1	2	1	2	1	2	2	1	3	2	3	2	1	2
4	4	4	4	3	4	4	3	5	4	3	5	4	3	5	4	4	4	4	3	4	4	5	4	3	5
4	4	4	3	4	5	5	3	4	5	5	4	5	4	5	4	4	5	3	5	4	4	5	4	5	3
4	3	4	5	4	3	4	5	4	4	4	5	5	4	4	3	5	4	5	4	5	5	5	4	3	4
4	3	5	4	3	5	5	4	4	5	4	3	4	5	4	3	5	4	4	5	3	5	4	5	5	4
1	2	1	2	1	2	1	2	1	2	1	2	1	3	2	2	1	3	2	1	3	2	2	2	1	3
2	1	2	2	2	1	2	1	2	1	3	2	1	2	3	2	3	2	2	2	2	3	2	1	2	1
3	2	3	1	3	3	2	2	1	2	3	3	2	2	3	2	1	2	1	2	2	3	1	3	2	1
5	5	4	4	5	5	5	4	5	5	4	5	5	4	5	5	4	5	4	4	5	3	4	5	5	5
5	5	4	5	3	4	4	5	5	4	1	5	5	5	5	4	3	5	4	5	5	1	5	3	5	4
5	5	5	4	5	4	5	4	5	5	4	5	5	5	5	5	5	5	4	5	5	4	5	5	5	5
4	4	4	4	4	4	4	4	4	4	4	4	4	4	4	4	4	4	4	4	4	4	4	4	4	4
5	5	3	4	3	4	3	4	4	4	4	4	4	4	4	4	3	4	4	4	4	2	4	3	4	5
5	5	3	5	5	4	5	4	5	5	4	5	5	4	5	5	5	4	3	2	2	2	5	5	5	5
5	4	4	4	4	4	4	4	4	4	4	4	4	4	4	4	5	5	4	5	4	5	4	5	4	5
3	3	2	3	4	4	4	4	4	5	4	4	4	4	4	3	3	3	4	4	4	3	4	3	3	4
4	4	3	5	5	4	4	4	5	4	3	5	5	4	4	3	4	4	3	3	4	3	3	4	5	5
4	4	4	3	4	3	4	4	4	4	4	4	4	4	4	4	5	4	4	4	4	3	3	4	4	4
5	5	5	4	5	5	5	5	5	5	5	5	5	5	5	5	5	5	4	4	4	3	4	4	4	4
3	4	2	5	5	4	5	5	5	5	5	5	5	5	5	5	4	5	3	3	5	4	4	4	5	5
3	5	4	4	5	3	5	5	5	5	3	5	5	5	5	5	4	3	4	5	5	3	3	4	5	5
5	5	5	5	5	5	5	5	5	5	4	5	5	5	5	5	5	5	4	5	5	5	5	5	5	5
4	3	3	5	4	4	4	3	3	4	4	4	4	4	4	4	4	3	3	4	3	2	3	4	4	4
4	4	3	4	4	4	5	5	5	4	3	4	4	4	4	3	3	4	3	3	3	2	3	3	4	3
5	5	2	3	4	4	4	4	4	4	3	4	4	4	4	4	4	4	4	4	4	4	3	3	4	4
4	4	3	4	5	3	3	3	4	4	3	4	5	4	4	3	5	5	5	4	3	4	5	4	4	5
5	5	5	5	5	5	5	5	5	4	4	4	4	4	4	4	4	4	4	4	4	4	5	4	5	5
1	2	2	4	4	4	4	4	4	4	3	1	2	2	2	2	1	1	1	1	1	1	1	1	1	1
4	3	3	3	3	2	3	3	4	3	4	3	4	3	3	3	3	3	3	3	3	3	3	3	4	4
4	3	2	4	2	4	3	3	2	4	2	2	3	1	1	3	2	2	1	3	2	2	3	1	3	2
3	2	2	4	1	2	3	3	3	3	2	3	4	3	3	3	3	3	3	3	2	2	3	2	4	3
4	4	4	5	5	4	5	4	5	5	4	4	4	4	4	5	5	4	5	4	4	4	4	4	5	4
4	4	3	4	4	3	4	3	4	4	4	4	4	4	5	4	4	4	3	3	3	3	4	4	4	4
4	4	5	4	4	4	5	5	5	5	4	4	5	4	4	5	5	4	5	4	5	4	4	4	5	4
4	5	3	5	5	5	5	5	5	5	4	5	5	5	5	5	5	5	5	5	5	5	5	5	5	5
4	3	3	2	4	4	4	4	4	4	4	5	5	5	5	5	4	5	4	4	4	3	4	4	4	4
5	4	5	4	3	3	5	4	4	5	5	4	3	5	4	4	5	5	5	5	5	4	4	5	5	4
4	5	4	5	5	5	5	5	5	5	4	4	4	5	5	4	5	5	3	3	3	3	4	4	4	4
4	4	5	3	4	4	5	5	5	5	5	5	5	5	5	5	5	5	4	3	4	5	5	5	5	5
4	4	4	2	2	2	4	4	4	4	2	4	5	3	4	4	4	2	4	3	3	4	4	4	5	5
3	2	4	3	2	4	3	2	3	4	3	4	4	3	4	2	2	3	2	2	2	1	3	1	4	3
5	4	4	4	3	4	4	4	4	4	3	4	4	4	4	4	3	4	4	4	4	4	4	4	4	4
4	3	3	3	3	2	3	3	4	3	4	3	4	3	3	3	3	3	3	3	3	3	3	3	4	4
4	3	2	4	2	4	3	3	2	4	2	2	3	1	1	3	2	2	1	3	2	2	3	1	3	2
3	2	2	4	1	2	3	3	3	3	2	3	4	3	3	3	3	3	3	3	2	2	3	2	4	3
4	4	3	3	4	2	4	4	4	4	4	5	4	4	4	3	3	4	3	3	4	4	4	4	4	4
5	5	4	4	5	4	5	5	5	5	4	5	5	5	5	5	5	5	5	5	5	5	5	5	5	5
4	4	3	4	4	4	4	4	4	4	3	4	4	4	4	4	3	4	3	4	4	2	4	5	4	4
5	5	5	4	4	3	4	4	5	4	4	5	5	5	4	5	5	5	4	5	5	5	5	5	5	5
5	3	4	5	5	5	5	5	5	5	5	5	5	5	5	5	5	5	5	5	5	1	3	3	5	3
4	3	3	2	3	3	4	4	4	4	4	5	4	4	4	4	4	4	4	3	3	2	4	3	5	5
4	3	4	5	5	4	5	5	5	5	5	4	5	4	4	4	4	4	3	3	4	4	4	4	5	5
4	4	5	3	4	4	5	5	5	5	5	5	5	5	5	5	5	5	4	3	4	5	5	5	5	5
4	4	4	2	2	2	4	4	4	4	2	4	5	3	4	4	4	2	4	3	3	4	4	4	5	5
3	2	4	3	2	4	3	2	3	4	3	4	4	3	4	2	2	3	2	2	2	1	3	1	4	3
5	4	4	4	3	4	4	4	4	4	3	4	4	4	4	4	3	4	4	4	4	4	4	4	4	4
5	5	4	4	4	4	5	4	4	4	4	4	4	4	5	4	4	5	3	3	3	3	4	3	5	5
5	5	4	4	5	5	5	4	5	5	4	5	5	4	5	5	4	5	4	4	5	3	4	5	5	5
5	5	4	5	3	4	4	5	5	4	1	5	5	5	5	4	3	5	4	5	5	1	5	3	5	4
5	5	5	4	5	4	5	4	5	5	4	5	5	5	5	5	5	5	4	5	5	4	5	5	5	5
4	4	4	4	4	4	4	4	4	4	4	4	4	4	4	4	4	4	4	4	4	4	4	4	4	4
5	5	3	4	3	4	3	4	4	4	4	4	4	4	4	4	3	4	4	4	4	2	4	3	4	5
4	3	5	4	5	4	4	4	4	5	4	4	3	3	4	3	4	4	5	5	4	3	5	5	4	4
5	5	5	5	5	5	4	4	3	4	4	4	5	4	3	4	4	3	4	5	4	3	3	4	3	4
1	2	1	3	2	2	2	3	2	2	1	2	1	2	1	2	1	2	2	1	3	2	3	2	1	2
4	4	4	4	3	4	4	3	5	4	3	5	4	3	5	4	4	4	4	3	4	4	5	4	3	5
4	4	4	3	4	5	5	3	4	5	5	4	5	4	5	4	4	5	3	5	4	4	5	4	5	3
4	3	4	5	4	3	4	5	4	4	4	5	5	4	4	3	5	4	5	4	5	5	5	4	3	4
4	3	5	4	3	5	5	4	4	5	4	3	4	5	4	3	5	4	4	5	3	5	4	5	5	4
1	2	1	2	1	2	1	2	1	2	1	2	1	3	2	2	1	3	2	1	3	2	2	2	1	3
2	1	2	2	2	1	2	1	2	1	3	2	1	2	3	2	3	2	2	2	2	3	2	1	2	1
3	2	3	1	3	3	2	2	1	2	3	3	2	2	3	2	1	2	1	2	2	3	1	3	2	1
5	5	4	4	5	5	5	4	5	5	4	5	5	4	5	5	4	5	4	4	5	3	4	5	5	5
5	5	5	5	5	5	5	5	5	5	5	5	5	5	5	5	5	5	5	5	5	5	5	5	5	5
4	3	4	3	4	4	5	5	5	5	5	4	4	4	4	4	5	5	5	5	5	5	5	5	5	5
4	3	3	4	4	4	4	4	4	4	4	3	4	3	3	3	2	3	3	3	4	3	3	3	3	4
4	4	4	5	5	4	4	5	5	5	4	4	5	4	5	5	4	5	4	4	4	4	5	4	5	5
4	3	2	4	3	3	3	4	4	3	3	5	4	4	4	3	4	4	4	4	4	4	4	3	4	4
5	4	4	3	4	3	4	5	5	5	3	4	4	4	5	5	4	4	4	4	5	4	4	3	4	5
4	4	2	5	5	3	4	4	5	4	5	4	4	4	4	4	4	4	4	4	4	4	4	4	4	4
4	2	4	4	2	4	2	2	3	2	2	2	2	2	1	1	3	2	3	2	2	2	4	2	4	2
3	1	4	4	4	1	5	3	3	5	3	5	3	1	3	5	5	5	4	2	3	2	5	3	5	5
3	5	4	4	5	3	5	5	5	5	3	5	5	5	5	5	4	3	4	5	5	3	3	4	5	5
5	5	5	5	5	5	5	5	5	5	4	5	5	5	5	5	5	5	4	5	5	5	5	5	5	5
4	3	3	5	4	4	4	3	3	4	4	4	4	4	4	4	4	3	3	4	3	2	3	4	4	4
3	3	3	4	4	5	5	5	5	5	5	5	5	5	5	5	3	3	3	3	3	3	3	3	4	4
5	4	3	4	4	4	4	4	4	4	4	4	4	4	4	4	3	4	4	4	4	3	4	4	4	4
4	3	2	5	5	3	5	5	5	5	5	4	5	5	5	5	2	5	3	4	4	4	2	5	5	5
4	4	3	4	4	5	5	4	5	5	4	5	5	4	5	4	3	5	3	3	3	2	3	5	4	4
3	5	4	5	5	4	5	4	5	5	5	4	4	4	4	4	4	4	3	4	3	3	3	3	4	4
4	4	4	4	3	3	4	4	4	4	4	4	4	4	4	4	4	4	4	4	4	5	4	4	4	4
5	5	4	5	5	5	5	5	5	5	5	5	5	5	5	5	5	5	3	5	5	5	5	5	5	5
5	4	4	5	5	5	5	5	5	5	5	5	5	5	5	5	4	5	5	5	5	5	4	4	5	5
2	3	2	1	2	1	1	2	1	2	1	3	2	2	3	2	2	3	2	1	2	3	2	1	2	3
1	2	1	2	1	2	1	3	2	1	2	2	2	2	3	1	2	3	2	2	1	3	2	2	1	2
4	5	4	3	4	5	4	5	4	4	5	5	4	3	5	4	3	5	4	4	5	4	4	5	4	5
5	4	5	4	3	3	4	4	4	4	3	3	4	3	3	3	4	3	3	3	4	3	3	4	5	5
5	5	5	4	4	4	5	5	3	4	3	5	5	5	4	4	5	5	3	5	4	3	5	5	5	4
3	3	3	2	2	3	2	3	2	3	3	3	3	3	3	3	2	3	3	3	3	3	2	3	2	3
1	2	1	2	3	2	2	3	2	1	2	2	3	2	2	3	3	1	2	2	1	2	1	2	2	3
5	5	4	5	4	5	5	4	4	5	3	4	5	4	3	4	5	5	5	4	3	4	3	5	4	4
5	5	3	5	4	4	5	4	3	5	4	3	5	3	4	5	4	4	4	4	5	4	3	5	5	3
1	2	1	2	3	2	2	2	1	2	3	2	2	3	2	3	2	2	2	2	1	2	3	1	2	2
2	2	2	3	2	1	3	2	2	3	1	3	2	1	2	2	3	2	3	1	3	2	3	1	2	3
